# Supplementary material for: Insights and modulation of RNA polymerase–dependent R-loop and dsRNA in Fanconi anemia hematopoietic stem cells
Source: JCI Insight. 2026 Feb 26;11(7):e192126. doi: 10.1172/jci.insight.192126 (PMC13134729; doi:10.1172/jci.insight.192126)
Supplement: Supporting data values [file jciinsight-11-192126-s265.xlsx]

## Sheet: Fig1-B
Fanca-/- Deficient	Fanca-/- Corrected
1.46554	0.152194
2.15489	0.100917
0.784559	0.120772
2.74742	0.107488
2.32253	0.135954
1.03741	0.098098
0.571334	0.0977585
1.17036	0.0898697
0.771682	0.826473
0.653467	0.741988
0.722379	1.13354
0.847234	0.836632
0.775716	1.02868
0.919195	1.14306
1.66341	1.83208
1.4013	1.0358
1.13092	0.204302
1.27725	0.186985
1.30867	0.236958
1.24226	0.22219
1.5312	0.209317
2.75379	0.181104
0.894299	0.149722
1.19919	0.169417
2.27363	0.168036
0.770694	0.215213
2.96323	0.187321
2.10451	0.349825
1.27046	0.380835
2.5732	0.428124
4.20957	0.389814
3.71807	0.431902
4.02592	0.466962
	0.372198
	0.47714
	0.417223
	0.347131
	0.361417

## Sheet: Fig1-C
Fanca-/- Deficient	Fanca-/- Corrected
2.00383	0.100675
1.22379	0.0647096
2.23409	0.0627308
2.45363	0.0877997
0.501682	0.0856526
1.40028	0.0826371
1.10347	0.0818811
0.898551	0.0731698
1.28673	0.100431
0.769216	0.046696
1.1968	0.062167
0.73791	0.0411062
1.0793	0.193501
2.05762	0.154653
1.35157	0.161754
1.69613	0.177091
2.32092	0.184579
2.02933	0.193027
1.7871	0.182981
1.78582	0.210367
2.00383	0.100675
1.22379	0.0647096
2.23409	0.0627308
2.45363	0.0877997
0.501682	0.0856526
1.40028	0.0826371
1.10347	0.0818811
0.898551	0.0731698
1.28673	0.100431
0.769216	0.046696
1.1968	0.062167
3.73791	0.0411062
1.0793	0.193501
2.05762	0.154653
1.35157	0.161754
1.69613	0.177091
2.32092	0.184579
2.02933	0.193027
1.7871	0.182981
1.78582	0.210367
2.35737	0.221972
1.09229	0.256609
1.42812	0.275237
2.43199	0.220002
1.99473	0.217684
3.57983	0.286239
2.84518	0.264202
5.38274	0.23882
4.18758	0.187189
5.13833	0.339685
5.83952	0.259628
5.18566	0.359418
5.10477	0.340091
	0.300699
	0.197073
	0.281368
	0.310957
	0.28192
	0.237103
	0.186873

## Sheet: Fig1-D
47S		45S		18S		5.8S		28S		5S
Fanca-/- Deficient	Fanca-/- Corrected	Fanca-/- Deficient	Fanca-/- Corrected	Fanca-/- Deficient	Fanca-/- Corrected	Fanca-/- Deficient	Fanca-/- Corrected	Fanca-/- Deficient	Fanca-/- Corrected	Fanca-/- Deficient	Fanca-/- Corrected
0.42832	1.05191	0.885789	1.00125	0.729947	1.04109	0.782155	0.993436	0.796833	0.977128	0.56977	0.96291
0.498147	0.950649	0.886254	1.01587	0.763115	0.960531	0.779758	1.00661	0.790371	1.02341	0.612183	1.03852
0.438767	1.00379	0.902955	0.984381	0.654116	1.02374	0.832763	1.0005	0.838381	0.959507	0.520652	1.05434

## Sheet: Fig1-F
	FA-A			FA-A_ RNASEH1			FA-A_ DICER1
400	100	102	98	63.4	57.2	63.9	98.1	87	80
200	61	52	46	25.1	31.2	34.4	63	45	42
100	14.1	11.2	11.4	8.2	7.3	7.6	10	9	11

## Sheet: Fig1-H
	FA-A			FA-A_ RNASEH1			FA-A_ DICER1
500ng	100	102	98	86.0481	81.8919	87.3554	86.9158	83.4361	80.3587
250ng	74.6218	60.8676	59.2085	51.5373	40.9796	39.1848	30.6242	27.0965	33.7982
125ng	34.2136	21.3364	27.3919	26.5439	18.6792	13.0314	15.976	14.0503	13.1453

## Sheet: Fig1-I
	FA-A					FA-A_ RNASEH1					FA-A_ DICER
47S	0.32	0.33	0.36			0.5682	0.622	0.6023			1.077	0.9322	1.02
45S	0.6412	0.61	0.59			0.811	0.77	0.76			1.044	0.955	0.97
18S	0.6	0.574	0.5964			0.77	0.81	0.79			1.04	0.967	1.03
5.8S	0.395	0.392	0.402			0.766	0.787	0.773			1.015	0.985	1.13
28S	0.512	0.56	0.534			0.7775	0.8767	0.8343			1.03	0.99	0.98
5S	1	0.99	1.055			1.45	1.56	1.5			1.02	0.95	1.04

## Sheet: Fig1-K
SETD2		ALDH2		ADH5		P53
HD	FA	HD	FA	HD	FA	HD	FA
8.76042	8.64317	9.62831	8.23625	9.03683	8.64918	7.29292	6.88282
9.00795	8.88769	9.47582	8.89094	9.12391	8.9343	7.54653	7.30235
8.97602	8.64978	9.63275	8.22563	9.10566	8.78931	7.25813	6.6293
8.98762	8.44428	9.16986	8.96837	8.88562	8.71851	7.24754	6.64669
8.87579	8.35573	9.74047	9.63583	9.06957	8.81286	6.96143	6.84561
8.69966	8.5672	9.90332	9.19109	8.88697	8.70687	7.16429	6.54281
8.99049	8.5389	10.0062	8.67243	9.54144	8.78633	7.15015	6.62644
8.70987	8.6903	9.4921	9.36376	8.8394	8.74421	7.06805	6.57639
8.80807	8.45927	10.0695	8.81152	9.22569	8.58475	7.50288	6.62473
8.582	8.72805	10.129	8.20107	9.15423	8.4103	7.31152	6.42709
8.94268	9.07587	9.82502	8.92145	9.04139	9.28949	7.31234	7.2029
	8.76476		8.12209		8.70179		6.70904
	8.53321		8.91319		8.70289		6.84549
	8.79427		7.90098		8.8145		6.44992
	8.69084		8.28873		8.9595		6.899
	8.40522		9.24084		8.2317		5.8522
	8.5355		8.31897		8.49892		6.54951
	8.28319		9.02127		8.46524		6.62906
	8.64195		8.51497		8.27569		6.4695
	8.48336		9.0721		8.72152		6.75329
	8.28836		8.277		8.68733		6.85822

## Sheet: Fig2-B
Control	Setd2+/-	Fanca-/-	Setd2+/- Fanca-/-
15.8	12.8	13.36	11.6
17.83	13.38	13.77	7.97
14.18	13.33	13.81	11.27
15.22	13.27	13.62	11.14
16.96		13.96

## Sheet: Fig2-C
Control	Setd2+/-	Fanca-/-	Setd2+/- Fanca-/-
12.81	10.68	11.28	9.58
14.92	11.41	11.07	6.42
12.12	9.4	10.9	9.23
14.14	10.36	10.56	9.07
		11

## Sheet: Fig2-D
Control	Setd2+/-	Fanca-/-	Setd2+/- Fanca-/-
1.94	1.27	1.86	1.36
2.07	1.26	1.8	1.26
1.74	2.77	1.96	1.32
1.87	1.73	2.07	1.49
1.73

[truncated: 48 more sheets: Fig2-E, Fig2-F, Fig2-G, Fig2-H, Fig2-I, Fig2-J, Fig2-K, Fig2-L, Fig2-M, Fig2-N, Fig2-O, Fig2-P, Fig2-Q, Fig2-R, Fig3-A, Fig3-B, Fig3-C, Fig3-D, Fig4-B, Fig4-C …]
